# Supplementary material for: MicroRNA-137 inhibits the inflammatory response and extracellular matrix degradation in lipopolysaccharide-stimulated human nucleus pulposus cells by targeting activin a receptor type I
Source: Bioengineered. 2022 Mar 2;13(3):6396–408. doi: 10.1080/21655979.2022.2042987 (PMC8973860; doi:10.1080/21655979.2022.2042987)
Supplement: Supplemental Material [file KBIE_A_2042987_SM4812.zip]

Archive with 23 entries (16 files):
- supplementary data/
- supplementary data/original blots/
- supplementary data/original blots/Notes.docx
- supplementary data/original blots/original blots Figure1/
- supplementary data/original blots/original blots Figure1/ACVR1(B).tif
- supplementary data/original blots/original blots Figure1/ACVR1(D).tif
- supplementary data/original blots/original blots Figure1/GAPDH(B).tif
- supplementary data/original blots/original blots Figure1/GAPDH(D).tif
- supplementary data/original blots/original blots Figure3/
- supplementary data/original blots/original blots Figure3/ACVR1.tif
- supplementary data/original blots/original blots Figure3/GAPDH.tif
- supplementary data/original blots/original blots-Figure 2/
- supplementary data/original blots/original blots-Figure 2/GAPDH.tif
- supplementary data/original blots/original blots-Figure 2/aggrecan.tif
- supplementary data/original blots/original blots-Figure 2/collagen type II.tif
- supplementary data/original blots/original blots-Figure4/
- supplementary data/original blots/original blots-Figure4/Caspase3.tif
- supplementary data/original blots/original blots-Figure4/GAPDH.tif
- supplementary data/original blots/original blots-Figure4/cleaved-Caspase3.tif
- supplementary data/original blots/original blots-Figure6/
- supplementary data/original blots/original blots-Figure6/GAPDH.tif
- supplementary data/original blots/original blots-Figure6/aggrecan.tif
- supplementary data/original blots/original blots-Figure6/collagen type11.tif
